# Supplementary material for: Unlocking Precision in Spinal Surgery: Evaluating the Impact of Neuronavigation Systems
Source: Diagnostics (Basel). 2024 Aug 7;14(16):1712. doi: 10.3390/diagnostics14161712 (PMC11353030; doi:10.3390/diagnostics14161712)
Supplement: Supplementary file 1 [file diagnostics-14-01712-s001.zip]

Archive with 1 entries (1 files):
- diagnostics-2992492-supplementary.mp4
